# Supplementary material for: Molecular epidemiology of dengue fever outbreaks in Bhutan, 2016-2017
Source: PLoS Negl Trop Dis. 2020 Apr 22;14(4):e0008165. doi: 10.1371/journal.pntd.0008165 (PMC7176082; doi:10.1371/journal.pntd.0008165)
Supplement: S1 Table — (XLSX) [file pntd.0008165.s001.xlsx]

## Sheet: Sheet1
		S1 Table
S.No	Lab ID	Age	Sex	Place	Year
1	PLG-059791	33	M	Phuntsholing	2016
2	PLG-142870	36	F	Phuntsholing	2016
3		38	F	Phuntsholing	2016
4	PLG-145059	12	M	Phuntsholing	2016
5	PLG-144225	10	M	Phuntsholing	2016
6	PLG-051591	34	F	Phuntsholing	2016
7	PLG-059829	40	M	Phuntsholing	2016
8	PLG-136685	11	M	Phuntsholing	2016
9	PLG-049403	30	F	Phuntsholing	2016
10	PLG-142726	19	M	Phuntsholing	2016
11	PLG-049405	29	M	Phuntsholing	2016
12	PLG-136677	51	F	Phuntsholing	2016
13	PLG-142364	19	M	Phuntsholing	2016
14	PLG-142721	30	F	Phuntsholing	2016
15	PLG-152704	22	F	Phuntsholing	2016
16	PLG-072009	63	M	Phuntsholing	2016
17	PLG-142558	37	M	Phuntsholing	2016
18	PLG-156615	72	F	Phuntsholing	2016
19	PLG-055506	33	F	Phuntsholing	2016
20	PLG-136861	11	F	Phuntsholing	2016
21	PLG-136584	67	F	Phuntsholing	2016
22	PLG-067992	26	F	Phuntsholing	2016
23	PLG-165703	46	M	Phuntsholing	2016
24	PLG-165651	7	M	Phuntsholing	2016
25	PLG-152747	20	F	Phuntsholing	2016
26	PLG-152766	14	M	Phuntsholing	2016
27	PLG-152770	8	F	Phuntsholing	2016
28	PLG-051965	31	M	Phuntsholing	2016
29	PLG-165720	4	M	Phuntsholing	2016
30	PLG-142836	10	F	Phuntsholing	2016
31	PLG-152771	32	M	Phuntsholing	2016
32	PLG-166270	45	F	Phuntsholing	2016
33	PLG-166271	2	F	Phuntsholing	2016
34	PLG-051970	11	M	Phuntsholing	2016
35	PLG-166272	24	M	Phuntsholing	2016
36	PLG-152763	34	M	Phuntsholing	2016
37	PLG-152762	13	M	Phuntsholing	2016
38	PLG-142831	29	M	Phuntsholing	2016
39	PLG-142314	21	M	Phuntsholing	2016
40	PLG-152633	16	M	Phuntsholing	2016
41	JDW-505495	79	F	Phuntsholing	2016
42	JDW-325183	72	M	Phuntsholing	2016
43	PLG-142870	34	F	Phuntsholing	2016
44	PLG-065009	2	M	Phuntsholing	2016
45	PLG-142753	40	F	Phuntsholing	2016
46	PLG-166180	27	M	Phuntsholing	2016
47	PLG-059783	4	M	Phuntsholing	2016
48	PLG-051964	34	M	Phuntsholing	2016
49	PLG-034389	5	M	Phuntsholing	2016
50	PLG-154310	41	M	Phuntsholing	2016
51	PLG-059812	6	F	Phuntsholing	2016
52	PLG-055942	12	M	Phuntsholing	2016
53	PLG-049438	37	F	Phuntsholing	2016
54	PLG-142706	7	F	Phuntsholing	2016
55	PLG-150027	51	F	Phuntsholing	2016
56	PLG-059764	25	F	Phuntsholing	2016
57	PLG-059772	40	F	Phuntsholing	2016
58	PLG-008363	76	F	Phuntsholing	2016
59	PLG-055579	44	F	Phuntsholing	2016
60	PLG-152654	19	M	Phuntsholing	2016
61	PLG-055577	6	M	Phuntsholing	2016
62	PLG-136642	7	M	Phuntsholing	2016
63	PLG-142716	25	M	Phuntsholing	2016
64	PLG-137095	39	F	Phuntsholing	2016
65	BAJO-41869	20	F	Phuntsholing	2016
66	PLG-059781	25	M	Phuntsholing	2016
67	SAM-022435	9	M	Phuntsholing	2016
68	PLG-166191	13	M	Phuntsholing	2016
69	PLG-049402	38	F	Phuntsholing	2016
70	PLG-151265	85	M	Phuntsholing	2016
71	PLG-152684	22	M	Phuntsholing	2016
72	PLG-051972	16	F	Phuntsholing	2016
73	PLG-031098	36	F	Phuntsholing	2016
74	PLG-P165649	32	M	Phuntsholing	2016
75	PLG-136998	23	F	Phuntsholing	2016
76	PLG-136768	36	M	Phuntsholing	2016
77	PLG-136770	43	M	Phuntsholing	2016
78	PLG-150307	27	F	Phuntsholing	2016
79	PLG-136996	42	M	Phuntsholing	2016
80	PLG-151353	34	F	Phuntsholing	2016
81	PLG-136999	16	M	Phuntsholing	2016
82	PLG-140808	32	F	Phuntsholing	2016
83	PLG-142864	23	F	Phuntsholing	2016
84	PLG-051688	40	F	Phuntsholing	2016
85	PLG-152827	15	F	Phuntsholing	2016
86	GEL-012079	26	M	Phuntsholing	2016
87	PLG-166398	28	M	Phuntsholing	2016
88	PLG-143249	27	M	Phuntsholing	2016
89	PLG-166269	23	M	Phuntsholing	2016
90	PLG-142551	35	F	Phuntsholing	2016
91	PLG-152646	35	M	Phuntsholing	2016
92	PLG-059780	25	M	Phuntsholing	2016
93	PLG-152759	36	M	Phuntsholing	2016
94	PLG-144259	32	M	Phuntsholing	2016
95	PLG-144279	13	M	Phuntsholing	2016
96	PLG-065048	11	F	Phuntsholing	2016
97	PLG-142653	36	F	Phuntsholing	2016
98	PLG-142567	24	F	Phuntsholing	2016
99	PLG-166289	10	F	Phuntsholing	2016
100	PLG-144640	33	F	Phuntsholing	2016
101	PLG-051971	16	M	Phuntsholing	2016
102	PLG-136771	7	F	Phuntsholing	2016
103	PLG-162982	11	M	Phuntsholing	2016
104	PLG-142864	24	F	Phuntsholing	2016
105	PLG-152865	60	M	Phuntsholing	2016
106	PLG-142823	15	M	Phuntsholing	2016
107	PLG-072392	19	M	Phuntsholing	2016
108	PLG-149389	45	F	Phuntsholing	2016
109	PLG-060276	26	F	Phuntsholing	2016
110	PLG-152763	35	M	Phuntsholing	2016
111	PLG-162983	32	M	Phuntsholing	2016
112	PLG-059179	39	F	Phuntsholing	2016
113	PLG-162985	33	M	Phuntsholing	2016
114	PLG-152860	34	M	Phuntsholing	2016
115	PLG-058197	14	M	Phuntsholing	2016
116	PLG-152747	20	M	Phuntsholing	2016
117	PLG-162588	36	F	Phuntsholing	2016
118	PLG-051696	56	F	Phuntsholing	2016
119	PLG-162996	34	F	Phuntsholing	2016
120	PLG-051697	22	F	Phuntsholing	2016
121	PLG-147381	53	M	Phuntsholing	2016
122	PLG-166398	28	F	Phuntsholing	2016
123	PLG-136749	1	F	Phuntsholing	2016
124	PLG-166046	25	M	Phuntsholing	2016
125	PLG-142874	22	M	Phuntsholing	2016
126	PLG-059786	32	F	Phuntsholing	2016
127	PLG-152647	6	M	Phuntsholing	2016
128	PLG-165657	34	F	Phuntsholing	2016
129	PLG-165715	45	M	Phuntsholing	2016
130	PLG-152656	11	F	Phuntsholing	2016
131	PLG-152649	34	M	Phuntsholing	2016
132	PLG-059759	25	F	Phuntsholing	2016
133	PLG-166286	11	F	Phuntsholing	2016
134	PLG-049410	3	M	Phuntsholing	2016
135	PLG-049397	36	F	Phuntsholing	2016
136	PLG-165658	2	M	Phuntsholing	2016
137	PLG-152753	31	F	Phuntsholing	2016
138	PLG-152756	26	M	Phuntsholing	2016
139	PLG-065056	13	M	Phuntsholing	2016
140	PLG-152787	21	F	Phuntsholing	2016
141	PLG-059770	11	F	Phuntsholing	2016
142	PLG-059776	5	M	Phuntsholing	2016
143	PLG-059777	20	F	Phuntsholing	2016
144	PLG-049050	12	M	Phuntsholing	2016
145	PLG-058488	15	M	Phuntsholing	2016
146	PLG-059778	7	M	Phuntsholing	2016
147	PLG-049045	23	M	Phuntsholing	2016
148	PLG-017889	72	F	Phuntsholing	2016
149	PLG-142744	17	F	Phuntsholing	2016
150	PLG-142746	26	M	Phuntsholing	2016
151	PLG-045219	30	F	Phuntsholing	2016
152	PLG-136774	38	F	Phuntsholing	2016
153	PLG-162988	15	M	Phuntsholing	2016
154	PLG-152812	26	M	Phuntsholing	2016
155	PLG-157959	40	F	Phuntsholing	2016
156	PLG-142599	26	M	Phuntsholing	2016
157	PLG-142596	36	M	Phuntsholing	2016
158	PLG-055869	16	F	Phuntsholing	2016
159	PLG-159482	30	F	Phuntsholing	2016
160	PLG-152797	30	M	Phuntsholing	2016
161	PLG-154235	61	M	Phuntsholing	2016
162	PLG-166317	29	F	Phuntsholing	2016
163	PLG-166398	28	F	Phuntsholing	2016
164	PLG-159485	48	M	Phuntsholing	2016
165	PLG-067317	5	F	Phuntsholing	2016
166	PLG-166319	26	M	Phuntsholing	2016
167	GEL-012079	2	M	Phuntsholing	2016
168	PLG-152825	40	F	Phuntsholing	2016
169	PLG-05336	37	M	Phuntsholing	2016
170	PLG-162996	34	F	Phuntsholing	2016
171	PLG-152857	14	M	Phuntsholing	2016
172	PLG-051965	31	M	Phuntsholing	2016
173	PLG-152792	29	M	Phuntsholing	2016
174	PLG-152763	35	M	Phuntsholing	2016
175	PLG-142521	44	M	Phuntsholing	2016
176	PLG-152863	50	F	Phuntsholing	2016
177	PLG-162988	15	M	Phuntsholing	2016
178	PLG-142514	48	F	Phuntsholing	2016
179	PLG-162996	34	F	Phuntsholing	2016
180	PLG-60214	26	F	Phuntsholing	2016
181	PLG-166272	24	M	Phuntsholing	2016
182	PLG-060223	33	F	Phuntsholing	2016
183	PLG-142518	15	F	Phuntsholing	2016
184	PLG-060215	35	F	Phuntsholing	2016
185	PLG-059384	16	M	Phuntsholing	2016
186	PLG-060231	13	M	Phuntsholing	2016
187	PLG-166322	27	M	Phuntsholing	2016
188	PLG-55721	23	M	Phuntsholing	2016
189	PLG-060229	47	M	Phuntsholing	2016
190	PLG-59341	12	M	Phuntsholing	2016
191	PLG-162589	32	F	Phuntsholing	2016
192	PLG-152802	21	M	Phuntsholing	2016
193	PLG-059249	33	F	Phuntsholing	2016
194	PLG-059246	6	M	Phuntsholing	2016
195	PLG-001541	22	M	Phuntsholing	2016
196	PLG-060222	22	M	Phuntsholing	2016
197	PLG-166739	22	M	Phuntsholing	2016
198	PLG-138162	8	M	Phuntsholing	2016
199	PLG-059282	27	F	Phuntsholing	2016
200	PLG-59297	4	F	Phuntsholing	2016
201	PLG-059259	22	F	Phuntsholing	2016
202	PLG-166706	33	M	Phuntsholing	2016
203	PLG-059278	7	M	Phuntsholing	2016
204	PLG-060217	36	M	Phuntsholing	2016
205	PLG-166398	28	F	Phuntsholing	2016
206	PLG-154983	20	F	Phuntsholing	2016
207	PLG-166713	23	F	Phuntsholing	2016
208	PLG-152797	28	M	Phuntsholing	2016
209	PLG-059281	15	F	Phuntsholing	2016
210	PLG-142512	40	M	Phuntsholing	2016
211	PLG-162983	32	M	Phuntsholing	2016
212	PLG-059273	11	M	Phuntsholing	2016
213	PLG-059266	38	M	Phuntsholing	2016
214	PLG-059260	9	F	Phuntsholing	2016
215	PLG-142529	19	M	Phuntsholing	2016
216	PLG-051694	26	F	Phuntsholing	2016
217	PLG-166745	12	M	Phuntsholing	2016
218	PLG-166738	17	M	Phuntsholing	2016
219	PLG-059251	44	M	Phuntsholing	2016
220	PLG-166054	30	M	Phuntsholing	2016
221	PLG-142520	31	F	Phuntsholing	2016
222	PLG-140808	28	F	Phuntsholing	2016
223	PLG-136996	42	M	Phuntsholing	2016
224	PLG-152857	14	M	Phuntsholing	2016
225	PLG-136824	31	F	Phuntsholing	2016
226	PLG-165284	22	M	Phuntsholing	2016
227	PLG-059288	24	F	Phuntsholing	2016
228	PLG-059279	29	M	Phuntsholing	2016
229	PLG-059240	29	F	Phuntsholing	2016
230	PLG-152863	50	F	Phuntsholing	2016
231	PLG-142988	48	F	Phuntsholing	2016
232	PLG-165842	12	F	Phuntsholing	2016
233	PLG-166752	28	F	Phuntsholing	2016
234	PLG-142672	16	F	Phuntsholing	2016
235	PLG-060497	13	F	Phuntsholing	2016
236	PLG-058357	20	F	Phuntsholing	2016
237	PLG-070690	31	M	Phuntsholing	2016
238	PLG-152825	40	F	Phuntsholing	2016
239	PLG-065288	32	M	Phuntsholing	2016
240	PLG-069343	81	M	Phuntsholing	2016
241	PLG-162989	43	M	Phuntsholing	2016
242	PLG-049056	30	F	Phuntsholing	2016
243	PLG-166708	25	M	Phuntsholing	2016
244	PLG-165543	30	F	Phuntsholing	2016
245	PLG-142871	47	M	Phuntsholing	2016
246	PLG-065341	16	F	Phuntsholing	2016
247	PLG-142604	31	M	Phuntsholing	2016
248	PLG-144339	30	M	Phuntsholing	2016
249	PLG-060354	6	F	Phuntsholing	2016
250	PLG-059741	45	M	Phuntsholing	2016
251	PLG-049287	10	M	Phuntsholing	2016
252	PLG-065283	30	F	Phuntsholing	2016
253	PLG-060355	18	M	Phuntsholing	2016
254	PLG-142614	35	M	Phuntsholing	2016
255	PLG-049288	36	M	Phuntsholing	2016
256	PLG-055577	6	F	Phuntsholing	2016
257	PLG-162956	59	M	Phuntsholing	2016
258	PLG-162955	16	M	Phuntsholing	2016
259	PLG-013859	3	F	Phuntsholing	2016
260	PLG-166069	26	F	Phuntsholing	2016
261	PLG-166072	26	M	Phuntsholing	2016
262	PLG-162945	24	M	Phuntsholing	2016
263	PLG-166158	19	M	Phuntsholing	2016
264	PLG-166157	28	F	Phuntsholing	2016
265	PLG-065328	24	F	Phuntsholing	2016
266	PLG-166004	11	M	Phuntsholing	2016
267	PLG-060217	36	M	Phuntsholing	2016
268	PLG-162572	16	F	Phuntsholing	2016
269	PLG-162947	31	M	Phuntsholing	2016
270	PLG-166076	29	F	Phuntsholing	2016
271	PLG-138173	31	F	Phuntsholing	2016
272	PLG-166713	26	M	Phuntsholing	2016
273	PLG-049305	6	F	Phuntsholing	2016
274	PLG-166077	20	F	Phuntsholing	2016
275	PLG-140299	30	F	Phuntsholing	2016
276	PLG-137721	40	F	Phuntsholing	2016
277	PLG-166452	40	F	Phuntsholing	2016
278	PLG-049056	30	F	Phuntsholing	2016
279	PLG-065190	40	F	Phuntsholing	2016
280	PLG-166449	27	F	Phuntsholing	2016
281	PLG-065172	10	M	Phuntsholing	2016
282	PLG-065177	15	F	Phuntsholing	2016
283	PLG-155844	19	F	Phuntsholing	2016
284	PLG-162953	2	F	Phuntsholing	2016
285	PLG-152866	12	M	Phuntsholing	2016
286	PLG-065336	5	M	Phuntsholing	2016
287	PLG-065317	29	F	Phuntsholing	2016
288	PLG-000180	46	F	Phuntsholing	2016
289	PLG-065284	16	M	Phuntsholing	2016
290	PLG-065334	45	M	Phuntsholing	2016
291	PLG-152508	36	M	Phuntsholing	2016
292	PLG-065187	49	F	Phuntsholing	2016
293	PLG-137576	30	F	Phuntsholing	2016
294	PLG-162949	27	M	Phuntsholing	2016
295	PLG-065199	38	M	Phuntsholing	2016
296	PLG-142625	16	M	Phuntsholing	2016
297	PLG-162945	24	F	Phuntsholing	2016
298	PLG-162936	27	M	Phuntsholing	2016
299	PLG-166791	20	F	Phuntsholing	2016
300	PLG-060202	33	F	Phuntsholing	2016
301	PLG-026917	9	M	Phuntsholing	2016
302	PLG-166794	16	F	Phuntsholing	2016
303	PLG-166456	21	F	Phuntsholing	2016
304	PLG-065195	19	F	Phuntsholing	2016
305	PLG-065319	39	F	Phuntsholing	2016
306	PLG-140299	30	F	Phuntsholing	2016
307	PLG-059336	37	M	Phuntsholing	2016
308	PLG-152846	13	M	Phuntsholing	2016
309	PLG-152836	26	M	Phuntsholing	2016
310	PLG-152834	12	F	Phuntsholing	2016
311	PLG-144339	30	F	Phuntsholing	2016
312	PLG-065256	18	F	Phuntsholing	2016
313	PLG-065328	24	F	Phuntsholing	2016
314	PLG-152830	23	M	Phuntsholing	2016
315	PLG-159412	19	M	Phuntsholing	2016
316	PLG-142630	26	F	Phuntsholing	2016
317	PLG-162947	31	F	Phuntsholing	2016
318	PLG-065300	21	M	Phuntsholing	2016
319	PLG-065296	20	M	Phuntsholing	2016
320	PLG-643557	64	M	Phuntsholing	2016
321	PLG-065304	7	F	Phuntsholing	2016
322	PLG-159418	5	F	Phuntsholing	2016
323	PLG-065295	38	F	Phuntsholing	2016
324	PLG-065305	15	M	Phuntsholing	2016
325	PLG-164091	36	F	Phuntsholing	2016
326	PLG-152837	2.6	F	Phuntsholing	2016
327	PLG-065261	19	F	Phuntsholing	2016
328	PLG-162945	24	M	Phuntsholing	2016
329	PLG-066940	13	F	Phuntsholing	2016
330	PLG-066937	21	M	Phuntsholing	2016
331	PLG-066957	27	M	Phuntsholing	2016
332	PLG-015646	20	F	Phuntsholing	2016
333	PLG-067597	36	F	Phuntsholing	2016
334	PLG-059337	29	F	Phuntsholing	2016
335	PLG-067598	53	F	Phuntsholing	2016
336	PLG-159411	47	M	Phuntsholing	2016
337	PLG-067593	16	M	Phuntsholing	2016
338	PLG-054658	34	F	Phuntsholing	2016
339	PLG-060494	24	F	Phuntsholing	2016
340	PLG-068734	47	F	Phuntsholing	2016
341	PLG-055091	17	F	Phuntsholing	2016
342	PLG-066927	28	F	Phuntsholing	2016
343	PLG-065275	15	M	Phuntsholing	2016
344	JDW-345194	18	F	Phuntsholing	2016
345	PLG-051741	27	M	Phuntsholing	2016
346	PLG-051747	25	M	Phuntsholing	2016
347	PLG-051744	25	M	Phuntsholing	2016
348	PLG-142507	7	F	Phuntsholing	2016
349	PLG-051748	48	F	Phuntsholing	2016
350	PLG-162134	31	F	Phuntsholing	2016
351	PLG-051718	32	M	Phuntsholing	2016
352	PLG-051768	21	M	Phuntsholing	2016
353	PLG-051732	8	M	Phuntsholing	2016
354	PLG-162964	25	M	Phuntsholing	2016
355	PLG-051772	24	M	Phuntsholing	2016
356	PLG-071952	32	F	Phuntsholing	2016
357	PLG-051755	23	M	Phuntsholing	2016
358	PLG-152664	31	F	Phuntsholing	2016
359	PLG-051731	36	F	Phuntsholing	2016
360	PLG-051742	24	F	Phuntsholing	2016
361	PLG-051728	27	M	Phuntsholing	2016
362	PLG-051756	7	M	Phuntsholing	2016
363	PLG-055835	46	F	Phuntsholing	2016
364	PLG-059927	3.6	M	Phuntsholing	2016
365	PLG-051733	27	F	Phuntsholing	2016
366	PLG-137910	23	F	Phuntsholing	2016
367	PLG-152889	29	M	Phuntsholing	2016
368	PLG-152888	17	F	Phuntsholing	2016
369	PLG-059928	3.6	M	Phuntsholing	2016
370	PLG-152742	38	F	Phuntsholing	2016
371	PLG-152870	34	F	Phuntsholing	2016
372	PLG-152877	2	M	Phuntsholing	2016
373	PLG-165537	17	M	Phuntsholing	2016
374	PLG-152890	3.6	M	Phuntsholing	2016
375	PLG-142619	32	M	Phuntsholing	2016
376	PLG-19683	24	M	Phuntsholing	2016
377	PLG-055879	11	F	Phuntsholing	2016
378	PLG-152896	6	F	Phuntsholing	2016
379	PLG-037351	56	F	Phuntsholing	2016
380	PLG-055882	14	F	Phuntsholing	2016
381	PLG-152926	3	F	Phuntsholing	2016
382	PLG-166082	33	M	Phuntsholing	2016
383	PLG-152921	32	M	Phuntsholing	2016
384	PLG-060206	50	M	Phuntsholing	2016
385	PLG-051726	47	F	Phuntsholing	2016
386	PLG-142698	37	M	Phuntsholing	2016
387	PLG-142627	7	M	Phuntsholing	2016
388	PLG-136600	7	F	Phuntsholing	2016
389	PLG-065231	18	F	Phuntsholing	2016
390	PLG-150057	18	F	Phuntsholing	2016
391	PLG-065233	3	M	Phuntsholing	2016
392	PLG-152912	8	F	Phuntsholing	2016
393	PLG-157557	4.6	M	Phuntsholing	2016
394	PLG-051753	26	M	Phuntsholing	2016
395	PLG-152900	2	F	Phuntsholing	2016
396	PLG-166501	49	F	Phuntsholing	2016
397	PLG-065205	9	M	Phuntsholing	2016
398	PLG-015417	31	F	Phuntsholing	2016
399	PLG-159021	36	M	Phuntsholing	2016
400	PLG-166784	37	M	Phuntsholing	2016
401	PLG-065242	21	F	Phuntsholing	2016
402	PLG-065220	4	M	Phuntsholing	2016
403	PLG-159071	7	F	Phuntsholing	2016
404	PLG-152928	46	M	Phuntsholing	2016
405	PLG-059849	16	M	Phuntsholing	2016
406	PLG-159070	40	F	Phuntsholing	2016
407	PLG-059862	33	M	Phuntsholing	2016
408	PLG-059859	2	M	Phuntsholing	2016
409	PLG-059848	5	F	Phuntsholing	2016
410	PLG-059841	48	M	Phuntsholing	2016
411	PLG-165839	31	M	Phuntsholing	2016
412	PLG-165840	23	F	Phuntsholing	2016
413	PLG-165837	18	F	Phuntsholing	2016
414	PLG-152935	11	F	Phuntsholing	2016
415	PLG-049273	36	M	Phuntsholing	2016
416	PLG-152921	32	M	Phuntsholing	2016
417	PLG-143860	13	M	Phuntsholing	2016
418	PLG-059188	17	M	Phuntsholing	2016
419	PLG-059794	15	M	Phuntsholing	2016
420	PLG-059836	18	M	Phuntsholing	2016
421	PLG-152942	25	F	Phuntsholing	2016
422	PLG-144164	26	F	Phuntsholing	2016
423	PLG-059183	27	M	Phuntsholing	2016
424	PLG-152931	43	F	Phuntsholing	2016
425	PLG-149736	16	F	Phuntsholing	2016
426	PLG-059880	28	F	Phuntsholing	2016
427	PLG-059877	35	M	Phuntsholing	2016
428	PLG-059876	33	F	Phuntsholing	2016
429	PLG-059874	37	F	Phuntsholing	2016
430	PLG-008538	41	F	Phuntsholing	2016
431	PLG-059869	53	M	Phuntsholing	2016
432	PLG-162924	15	M	Phuntsholing	2016
433	PLG-162931	14	F	Phuntsholing	2016
434	PLG-152631	4	F	Phuntsholing	2016
435	PLG-152935	10	F	Phuntsholing	2016
436	PLG-140252	35	F	Phuntsholing	2016
437	PLG-162922	21	F	Phuntsholing	2016
438	PLG-142696	7	M	Phuntsholing	2016
439	PLG-166035	28	M	Phuntsholing	2016
440	PLG-059904	25	F	Phuntsholing	2016
441	PLG-142691	28	M	Phuntsholing	2016
442	PLG-015385	43	F	Phuntsholing	2016
443	PLG-059903	19	F	Phuntsholing	2016
444	PLG-152626	60	M	Phuntsholing	2016
445	PLG-142693	25	M	Phuntsholing	2016
446	PLG-070146	33	F	Phuntsholing	2016
447	PLG-166034	43	M	Phuntsholing	2016
448	PLG-166024	36	M	Phuntsholing	2016
449	PLG-058399	14	M	Phuntsholing	2016
450	PLG-049419	24	M	Phuntsholing	2016
451	PLG-059537	38	F	Phuntsholing	2016
452	PLG-058144	43	F	Phuntsholing	2016
453	PLG-059552	33	M	Phuntsholing	2016
454	PLG-049006	21	M	Phuntsholing	2016
455	PLG-049005	27	F	Phuntsholing	2016
456	PLG-058143	29	M	Phuntsholing	2016
457	PLG-147952	35	M	Phuntsholing	2016
458	PLG-059521	80	M	Phuntsholing	2016
459	PLG-059522	23	M	Phuntsholing	2016
460	PLG-058142	17	F	Phuntsholing	2016
461	PLG-059528	29	M	Phuntsholing	2016
462	PLG-059533	24	M	Phuntsholing	2016
463	PLG-059535	0.11	F	Phuntsholing	2016
464	PLG-160244	25	F	Phuntsholing	2016
465	PLG-059550	32	M	Phuntsholing	2016
466	PLG-051572	11	M	Phuntsholing	2016
467	PLG-051573	4	F	Phuntsholing	2016
468	PLG-049059	13	F	Phuntsholing	2016
469	PLG-152521	28	M	Phuntsholing	2016
470	PLG-056962	8	F	Phuntsholing	2016
471	PLG-056952	42	M	Phuntsholing	2016
472	PLG-056920	43	F	Phuntsholing	2016
473	PLG-056915	3	F	Phuntsholing	2016
474	PLG-056947	37	M	Phuntsholing	2016
475	PLG-059538	28	F	Phuntsholing	2016
476	PLG-059646	24	M	Phuntsholing	2016
477	PLG-059652	36	F	Phuntsholing	2016
478	PLG-159053	28	F	Phuntsholing	2016
479	PLG-159052	27	F	Phuntsholing	2016
480	PLG-161040	37	M	Phuntsholing	2016
481	PLG-049422	44	M	Phuntsholing	2016
482	PLG-056977	4	M	Phuntsholing	2016
483	PLG-056973	26	M	Phuntsholing	2016
484	PLG-049415	65	M	Phuntsholing	2016
485	PLG-056971	26	M	Phuntsholing	2016
486	PLG-056967	36	F	Phuntsholing	2016
487	PLG-051707	28	F	Phuntsholing	2016
488	PLG-051708	6	F	Phuntsholing	2016
489	PLG-056746	21	F	Phuntsholing	2016
490	PLG-162934	30	F	Phuntsholing	2016
491	PLG-066858	15	F	Phuntsholing	2016
492	PLG-066866	30	M	Phuntsholing	2016
493	PLG-165839	35	M	Phuntsholing	2016
494	PLG-159097	36	M	Phuntsholing	2016
495	PLG-056967	36	F	Phuntsholing	2016
496	PLG-136750	33	F	Phuntsholing	2016
497	PLG-051687	40	F	Phuntsholing	2016
498	PLG-144124	19	F	Phuntsholing	2016
499	12005000933	62	F	Phuntsholing	2016
500	PLG-144136	23	F	Phuntsholing	2016
501	PLG-051703	32	M	Phuntsholing	2016
502	PLG-165975	29	M	Phuntsholing	2016
503	PLG-165977	30	F	Phuntsholing	2016
504	PLG-165728	24	M	Phuntsholing	2016
505	PLG-059198	27	M	Phuntsholing	2016
506	SAM-016484	57	F	Phuntsholing	2016
507	PLG-166218	24	F	Phuntsholing	2016
508	PLG-066833	24	F	Phuntsholing	2016
509	PLG-152514	4	F	Phuntsholing	2016
510	PLG-165980	29	M	Phuntsholing	2016
511	PLG-166216	24	M	Phuntsholing	2016
512	PLG-056977	4	M	Phuntsholing	2016
513	PLG-165643	4	M	Phuntsholing	2016
514	PLG-159426	19	F	Phuntsholing	2016
515	PLG-159428	44	M	Phuntsholing	2016
516	PLG-060418	0.6	M	Phuntsholing	2016
517	PLG-165644	33	M	Phuntsholing	2016
518	PLG-056722	26	M	Phuntsholing	2016
519	PLG-056723	24	F	Phuntsholing	2016
520	PLG-056726	25	F	Phuntsholing	2016
521	PLG-056724	10	M	Phuntsholing	2016
522	PLG-152769	39	F	Phuntsholing	2016
523	PLG-166184	50	F	Phuntsholing	2016
524	PLG-165641	19	M	Phuntsholing	2016
525	PLG-051541	30	F	Phuntsholing	2016
526	PLG-056731	66	M	Phuntsholing	2016
527	PLG-066501	27	F	Phuntsholing	2016
528	PLG-056966	27	F	Phuntsholing	2016
529	PLG-165640	31	F	Phuntsholing	2016
530	PLG-159431	46	F	Phuntsholing	2016
531	PLG-159044	32	M	Phuntsholing	2016
532	PLG-165973	10	F	Phuntsholing	2016
533	PLG-159089	38	M	Phuntsholing	2016
1		6	F	S/ Jongkhar	2017
2		6	F	S/ Jongkhar	2017
3		40	M	S/ Jongkhar	2017
4		35	M	S/ Jongkhar	2017
5		19	F	S/ Jongkhar	2017
6		26	F	S/ Jongkhar	2017
7		23	M	S/ Jongkhar	2017
8		30	M	S/ Jongkhar	2017
9		40	M	S/ Jongkhar	2017
10		32	M	S/ Jongkhar	2017
11		22	F	S/ Jongkhar	2017
12		38	F	S/ Jongkhar	2017
13		38	M	S/ Jongkhar	2017
14		5	M	S/ Jongkhar	2017
15		5	M	S/ Jongkhar	2017
16		64	F	S/ Jongkhar	2017
17		29	M	S/ Jongkhar	2017
18		43	M	S/ Jongkhar	2017
19		0.583333	F	S/ Jongkhar	2017
20		27	F	S/ Jongkhar	2017
21		22	M	S/ Jongkhar	2017
22		49	F	S/ Jongkhar	2017
23		29	M	S/ Jongkhar	2017
24		29	M	S/ Jongkhar	2017
25		37	F	S/ Jongkhar	2017
26		36	M	S/ Jongkhar	2017
27		37	M	S/ Jongkhar	2017
28		35	M	S/ Jongkhar	2017
29		4	F	S/ Jongkhar	2017
30		46	M	S/ Jongkhar	2017
31		26	M	S/ Jongkhar	2017
32		41	F	S/ Jongkhar	2017
33		24	M	S/ Jongkhar	2017
34		43	F	S/ Jongkhar	2017
35		37	M	S/ Jongkhar	2017
36		24	F	S/ Jongkhar	2017
37		27	F	S/ Jongkhar	2017
38		48	M	S/ Jongkhar	2017
39		29	F	S/ Jongkhar	2017
40		33	M	S/ Jongkhar	2017
41		14	M	S/ Jongkhar	2017
42		50	M	S/ Jongkhar	2017
43		7	F	S/ Jongkhar	2017
44		34	M	S/ Jongkhar	2017
45		30	M	S/ Jongkhar	2017
46		7	F	S/ Jongkhar	2017
47		19	F	S/ Jongkhar	2017
48		32	M	S/ Jongkhar	2017
49		22	M	S/ Jongkhar	2017
50		27	F	S/ Jongkhar	2017
51		29	F	S/ Jongkhar	2017
52		27	F	S/ Jongkhar	2017
53		41	M	S/ Jongkhar	2017
54		25	F	S/ Jongkhar	2017
55		22	F	S/ Jongkhar	2017
56		41	F	S/ Jongkhar	2017
57		21	M	S/ Jongkhar	2017
58		44	M	S/ Jongkhar	2017
59		28	F	S/ Jongkhar	2017
60		52	F	S/ Jongkhar	2017
61		27	M	S/ Jongkhar	2017
62		30	F	S/ Jongkhar	2017
63		50	M	S/ Jongkhar	2017
64		39	M	S/ Jongkhar	2017
65		26	M	S/ Jongkhar	2017
66		20	M	S/ Jongkhar	2017
67		46	F	S/ Jongkhar	2017
68		21	F	S/ Jongkhar	2017
69		28	M	S/ Jongkhar	2017
70		30	M	S/ Jongkhar	2017
71		38	M	S/ Jongkhar	2017
72		46	M	S/ Jongkhar	2017
73		34	F	S/ Jongkhar	2017
74		35	F	S/ Jongkhar	2017
75		26	M	S/ Jongkhar	2017
76		13	F	S/ Jongkhar	2017
77		63	M	S/ Jongkhar	2017
78		49	M	S/ Jongkhar	2017
79		30	M	S/ Jongkhar	2017
80		30	M	S/ Jongkhar	2017
81		54	M	S/ Jongkhar	2017
1		48	M	Samtse	2017
2		19	M	Samtse	2017
3		4	F	Samtse	2017
4		45	M	Samtse	2017
5		27	M	Samtse	2017
6		23	M	Samtse	2017
7		41	M	Samtse	2017
8		47	F	Samtse	2017
9		25	M	Samtse	2017
10		29	M	Samtse	2017
11		36	M	Samtse	2017
12		33	M	Samtse	2017
13		45	F	Samtse	2017
14		50	M	Samtse	2017
15		44	M	Samtse	2017
16		29	M	Samtse	2017
17		43	M	Samtse	2017
18		28	F	Samtse	2017
19		32	M	Samtse	2017
20		32	M	Samtse	2017
21		42	F	Samtse	2017
22		40	F	Samtse	2017
23		45	M	Samtse	2017
24		38	M	Samtse	2017
25		36	M	Samtse	2017
26		47	M	Samtse	2017
27		33	M	Samtse	2017
28		47	M	Samtse	2017
29		35	M	Samtse	2017
30		25	F	Samtse	2017
31		41	M	Samtse	2017
32		4	F	Samtse	2017
33		31	M	Samtse	2017
34		30	F	Samtse	2017
35		11	M	Samtse	2017
36		17	M	Samtse	2017
37		6	M	Samtse	2017
38		9	M	Samtse	2017
39		11	M	Samtse	2017
40		62	F	Samtse	2017
41		31	F	Samtse	2017
42		64	M	Samtse	2017
43		18	F	Samtse	2017
44		64	M	Samtse	2017
45		64	M	Samtse	2017
46		9	M	Samtse	2017
47		18	M	Samtse	2017
48		40	M	Samtse	2017
49		49	M	Samtse	2017
50		9	M	Samtse	2017
51		12	F	Samtse	2017
52		15	F	Samtse	2017
53		47	M	Samtse	2017
54		20	F	Samtse	2017
55		13	M	Samtse	2017
56		6	M	Samtse	2017
57		22	M	Samtse	2017
58		10	F	Samtse	2017
59		11	F	Samtse	2017
60		37	M	Samtse	2017
61		15	M	Samtse	2017
62		6	F	Samtse	2017
63		11	F	Samtse	2017
64		45	M	Samtse	2017
65		6	M	Samtse	2017
66		37	M	Samtse	2017
67		22	M	Samtse	2017
68		15	M	Samtse	2017
69		10	F	Samtse	2017
70		20	F	Samtse	2017
71		8	M	Samtse	2017
72		35	M	Samtse	2017
73		23	F	Samtse	2017
74		21	M	Samtse	2017
75		20	M	Samtse	2017
76		13	F	Samtse	2017
77		23	M	Samtse	2017
78		25	M	Samtse	2017
79		88	M	Samtse	2017
80		30	M	Samtse	2017
81		24	M	Samtse	2017
82		21	M	Samtse	2017
