# Supplementary material for: Molecular epidemiology of dengue fever outbreaks in Bhutan, 2016-2017
Source: PLoS Negl Trop Dis. 2020 Apr 22;14(4):e0008165. doi: 10.1371/journal.pntd.0008165 (PMC7176082; doi:10.1371/journal.pntd.0008165)
Supplement: S2 Table — (XLSX) [file pntd.0008165.s002.xlsx]

## Sheet: Sheet1
S2 Table
Sl No	Hospital ID	Serotype by Nested PCR	Place	Year
1	166180	Undetected	Phuntsholing	2016
2	143249	Undetected	Phuntsholing	2016
3	142721	DENV-1	Phuntsholing	2016
4	142726	DENV-1	Phuntsholing	2016
5	144279	Undetected	Phuntsholing	2016
6	144259	DENV-1	Phuntsholing	2016
7	144225	Undetected	Phuntsholing	2016
8	O55506	Undetected	Phuntsholing	2016
9	O65048	Undetected	Phuntsholing	2016
10	6	DENV-2	Phuntsholing	2016
11	7	Undetected	Phuntsholing	2016
12	10	DENV-1	Phuntsholing	2016
13	13	DENV-1	Phuntsholing	2016
14	23	DENV-1	Phuntsholing	2016
15	27	Undetected	Phuntsholing	2016
16	29	DENV-1	Phuntsholing	2016
17	32	DENV-1	Phuntsholing	2016
18	35	DENV-1	Phuntsholing	2016
19	42	DENV-1	Phuntsholing	2016
20	47	DENV-1	Phuntsholing	2016
21	49	DENV-1	Phuntsholing	2016
22	52	DENV-1	Phuntsholing	2016
23	57	DENV-1	Phuntsholing	2016
24	59	DENV-2	Phuntsholing	2016
25	60	DENV-2	Phuntsholing	2016
26	69	Undetected	Phuntsholing	2016
27	71	DENV-1	Phuntsholing	2016
28	74	DENV-1	Phuntsholing	2016
29	77	DENV-1	Phuntsholing	2016
30	96	Undetected	Phuntsholing	2016
31	93	DENV-1	Phuntsholing	2016
32	92	DENV-1	Phuntsholing	2016
33	16	DENV-1	Phuntsholing	2016
34	17	DENV-1	Phuntsholing	2016
35	85	DENV-1	Phuntsholing	2016
36	84	DENV-2	Phuntsholing	2016
37	82	DENV-1	Phuntsholing	2016
38	80	DENV-1	Phuntsholing	2016
39	78	DENV-2	Phuntsholing	2016
40	113	DENV-2	Phuntsholing	2016
41	112	DENV-2	Phuntsholing	2016
42	111	DENV-1	Phuntsholing	2016
43	110	DENV-1	Phuntsholing	2016
44	109	Undetected	Phuntsholing	2016
45	108	DENV-1	Phuntsholing	2016
46	107	DENV-1	Phuntsholing	2016
47	106	DENV-1	Phuntsholing	2016
48	104	DENV-1	Phuntsholing	2016
49	102	DENV-2	Phuntsholing	2016
50	132	Undetected	Phuntsholing	2016
51	131	Undetected	Phuntsholing	2016
52	130	DENV-1	Phuntsholing	2016
53	127	DENV-1	Phuntsholing	2016
54	125	DENV-2	Phuntsholing	2016
55	124	DENV-2	Phuntsholing	2016
56	120	DENV-2	Phuntsholing	2016
57	119	Undetected	Phuntsholing	2016
58	118	Undetected	Phuntsholing	2016
59	115	DENV-1	Phuntsholing	2016
60	160	Undetected	Phuntsholing	2016
61	155	DENV-1	Phuntsholing	2016
62	154	Undetected	Phuntsholing	2016
63	150	DENV-2	Phuntsholing	2016
64	144	DENV-1	Phuntsholing	2016
65	140	Undetected	Phuntsholing	2016
66	139	DENV-2	Phuntsholing	2016
67	138	DENV-2	Phuntsholing	2016
68	136	DENV-2	Phuntsholing	2016
69	134	DENV-2	Phuntsholing	2016
70	142653	DENV-2	Phuntsholing	2016
71	55579	DENV-1	Phuntsholing	2016
72	59829	DENV-1	Phuntsholing	2016
73	142716	DENV-1	Phuntsholing	2016
74	166269	DENV-2	Phuntsholing	2016
75	142551	DENV-1	Phuntsholing	2016
76	142558	DENV-1	Phuntsholing	2016
77	152759	DENV-1	Phuntsholing	2016
78	59780	DENV-1	Phuntsholing	2016
79	142721	Undetected	Phuntsholing	2016
80	152646	DENV-2	Phuntsholing	2016
81	136677	DENV-1	Phuntsholing	2016
82	136685	DENV-1	Phuntsholing	2016
83	171	DENV-1	Phuntsholing	2016
84	176	DENV-1	Phuntsholing	2016
85	178	DENV-2	Phuntsholing	2016
86	179	Undetected	Phuntsholing	2016
87	180	DENV-1	Phuntsholing	2016
88	181	Undetected	Phuntsholing	2016
89	182	Undetected	Phuntsholing	2016
90	183	DENV-1	Phuntsholing	2016
91	191	DENV-2	Phuntsholing	2016
92	192	DENV-1	Phuntsholing	2016
93	193	Undetected	Phuntsholing	2016
94	194	DENV-2	Phuntsholing	2016
95	197	DENV-1	Phuntsholing	2016
96	198	DENV-1	Phuntsholing	2016
97	199	DENV-1	Phuntsholing	2016
98	205	DENV-1	Phuntsholing	2016
99	206	DENV-2	Phuntsholing	2016
100	207	DENV-2	Phuntsholing	2016
101	210	Undetected	Phuntsholing	2016
102	211	DENV-1	Phuntsholing	2016
103	212	Undetected	Phuntsholing	2016
104	216	Undetected	Phuntsholing	2016
105	219	DENV-2	Phuntsholing	2016
106	220	Undetected	Phuntsholing	2016
107	222	DENV-2	Phuntsholing	2016
108	223	Undetected	Phuntsholing	2016
109	225	DENV-1	Phuntsholing	2016
110	226	DENV-1	Phuntsholing	2016
111	227	DENV-1	Phuntsholing	2016
112	230	DENV-1	Phuntsholing	2016
113	231	DENV-1	Phuntsholing	2016
114	232	DENV-1	Phuntsholing	2016
115	233	DENV-1	Phuntsholing	2016
116	234	Undetected	Phuntsholing	2016
117	235	DENV-1	Phuntsholing	2016
118	237	Undetected	Phuntsholing	2016
119	239	DENV-1	Phuntsholing	2016
120	241	Undetected	Phuntsholing	2016
121	242	Undetected	Phuntsholing	2016
122	244	DENV-1	Phuntsholing	2016
123	245	DENV-1	Phuntsholing	2016
124	247	DENV-1	Phuntsholing	2016
125	250	DENV-1	Phuntsholing	2016
126	251	DENV-1	Phuntsholing	2016
127	262	Undetected	Phuntsholing	2016
128	263	DENV-1	Phuntsholing	2016
129	265	DENV-1	Phuntsholing	2016
130	266	DENV-1	Phuntsholing	2016
131	267	DENV-1	Phuntsholing	2016
132	270	DENV-1	Phuntsholing	2016
133	272	DENV-2	Phuntsholing	2016
134	277	Undetected	Phuntsholing	2016
135	279	DENV-2	Phuntsholing	2016
136	280	DENV-1	Phuntsholing	2016
137	282	DENV-1	Phuntsholing	2016
138	286	DENV-1	Phuntsholing	2016
139	287	DENV-1	Phuntsholing	2016
140	293	DENV-1	Phuntsholing	2016
141	297	Undetected	Phuntsholing	2016
142	298	DENV-1	Phuntsholing	2016
143	299	DENV-1	Phuntsholing	2016
144	305	DENV-1	Phuntsholing	2016
145	307	DENV-1	Phuntsholing	2016
146	308	DENV-1	Phuntsholing	2016
147	309	DENV-1	Phuntsholing	2016
148	310	DENV-1	Phuntsholing	2016
149	300	Undetected	Phuntsholing	2016
150	312	DENV-1	Phuntsholing	2016
151	313	DENV-1	Phuntsholing	2016
152	316	DENV-2	Phuntsholing	2016
153	321	DENV-2	Phuntsholing	2016
154	323	DENV-2	Phuntsholing	2016
155	325	Undetected	Phuntsholing	2016
156	326	DENV-2	Phuntsholing	2016
157	328	DENV-1	Phuntsholing	2016
158	334	DENV-1	Phuntsholing	2016
159	337	DENV-2	Phuntsholing	2016
160	340	Undetected	Phuntsholing	2016
161	345	DENV-1	Phuntsholing	2016
162	348	Undetected	Phuntsholing	2016
163	355	DENV-2	Phuntsholing	2016
164	358	DENV-1	Phuntsholing	2016
165	361	DENV-2	Phuntsholing	2016
166	364	Undetected	Phuntsholing	2016
167	366	Undetected	Phuntsholing	2016
168	367	DENV-1	Phuntsholing	2016
169	369	DENV-2	Phuntsholing	2016
170	371	DENV-1	Phuntsholing	2016
171	373	DENV-2	Phuntsholing	2016
172	292	Undetected	Phuntsholing	2016
173	57781	DENV-1	Samdrupjongkhar Hospital	2017
174	56414	Undetected	Samdrupjongkhar Hospital	2017
175	56456	Undetected	Samdrupjongkhar Hospital	2017
176	58051	Undetected	Samdrupjongkhar Hospital	2017
177	65393	Undetected	Samdrupjongkhar Hospital	2017
178	49074	Undetected	Samdrupjongkhar Hospital	2017
179	45971	Undetected	Samdrupjongkhar Hospital	2017
180	56416	DENV-1	Samdrupjongkhar Hospital	2017
181	51471	DENV-1	Samdrupjongkhar Hospital	2017
182	153479	DENV-1	Samdrupjongkhar Hospital	2017
183	11510000505	Undetected	Samdrupjongkhar Hospital	2017
184	_11112192672036	Undetected	Samdrupjongkhar Hospital	2017
185	11602000784	Undetected	Samdrupjongkhar Hospital	2017
186	10103000006	DENV-1	Samdrupjongkhar Hospital	2017
187	SJK026264	Undetected	Samdrupjongkhar Hospital	2017
188	11105002242	Undetected	Samdrupjongkhar Hospital	2017
189	11512005244	DENV-1	Samdrupjongkhar Hospital	2017
190	SJK026249	DENV-1	Samdrupjongkhar Hospital	2017
191	1110801846	DENV-1	Samdrupjongkhar Hospital	2017
192	SJK012975	Undetected	Samdrupjongkhar Hospital	2017
193	SJK026074	DENV-1	Samdrupjongkhar Hospital	2017
194	_111112192672036	DENV-1	Samdrupjongkhar Hospital	2017
195	SJK026118	Undetected	Samdrupjongkhar Hospital	2017
196	12007003297	Undetected	Samdrupjongkhar Hospital	2017
197	SJK026200	DENV-1	Samdrupjongkhar Hospital	2017
198	SJK026236	DENV-1	Samdrupjongkhar Hospital	2017
199	SJK026159	Undetected	Samdrupjongkhar Hospital	2017
200	SJK026172	Undetected	Samdrupjongkhar Hospital	2017
201	10708001708	DENV-1	Samdrupjongkhar Hospital	2017
202	SJK026201	DENV-1	Samdrupjongkhar Hospital	2017
203	1079001073	DENV-2	Samdrupjongkhar Hospital	2017
204	SJK026138	DENV-1	Samdrupjongkhar Hospital	2017
205		DENV-2	Samtse Hospital	2017
206		DENV-1	Samtse Hospital	2017
207		DENV-1	Samtse Hospital	2017
208		DENV-2	Samtse Hospital	2017
209		Undetected	Samtse Hospital	2017
210		DENV-2	Samtse Hospital	2017
211		DENV-1	Samtse Hospital	2017
212		Undetected	Samtse Hospital	2017
213		DENV-1	Samtse Hospital	2017
214		Undetected	Samtse Hospital	2017
215		Undetected	Samtse Hospital	2017
216		DENV-1	Samtse Hospital	2017
217		Undetected	Samtse Hospital	2017
218		DENV-2	Samtse Hospital	2017
219		Undetected	Samtse Hospital	2017
220		DENV-1	Samtse Hospital	2017
221		Undetected	Samtse Hospital	2017
222		Undetected	Samtse Hospital	2017
223		DENV-1	Samtse Hospital	2017
224		Undetected	Samtse Hospital	2017
225		Undetected	Samtse Hospital	2017
226		DENV-1	Samtse Hospital	2017
227		Undetected	Samtse Hospital	2017
228		Undetected	Samtse Hospital	2017
229		DENV-1	Samtse Hospital	2017
230		Undetected	Samtse Hospital	2017
231		Undetected	Samtse Hospital	2017
232		Undetected	Samtse Hospital	2017
233		DENV-2	Samtse Hospital	2017
234		Undetected	Samtse Hospital	2017
235		Undetected	Samtse Hospital	2017
236		Undetected	Samtse Hospital	2017
237	SJK026300	Undetected	Samdrupjongkhar Hospital	2017
238	_11106000304	Undetected	Samdrupjongkhar Hospital	2017
239	NG	Undetected	Samdrupjongkhar Hospital	2017
240	SJK026333	Undetected	Samdrupjongkhar Hospital	2017
