# Supplementary material for: Molecular epidemiology of dengue fever outbreaks in Bhutan, 2016-2017
Source: PLoS Negl Trop Dis. 2020 Apr 22;14(4):e0008165. doi: 10.1371/journal.pntd.0008165 (PMC7176082; doi:10.1371/journal.pntd.0008165)
Supplement: S3 Table — (XLSX) [file pntd.0008165.s003.xlsx]

## Sheet: Sheet1
S3 Table
Sequence_ID	GenBank accession number	Collection_date	Country	Isolation_source	Isolate	Host	Method	Assembly
2016-17-D1_AFRIMS_Bhutan	MK651217	2016-08-13	Bhutan, Phuntsholing	serum	2016-17-D1	Homo sapiens	Sanger	Sequencher v. 5.4.1
2016-231-D1_AFRIMS_Bhutan	MK651218	2016-08-25	Bhutan, Phuntsholing	serum	2016-231-D1	Homo sapiens	Sanger	Sequencher v. 5.4.1
2016-232-D1_AFRIMS_Bhutan	MK651219	2016-08-25	Bhutan, Phuntsholing	serum	2016-232-D1	Homo sapiens	Sanger	Sequencher v. 5.4.1
2016-233-D1_AFRIMS_Bhutan	MK651220	2016-08-25	Bhutan, Phuntsholing	serum	2016-233-D1	Homo sapiens	Sanger	Sequencher v. 5.4.1
2016-263-D1_AFRIMS_Bhutan	MK651221	2016-08-25	Bhutan, Phuntsholing	serum	2016-263-D1	Homo sapiens	Sanger	Sequencher v. 5.4.1
2016-265-D1_AFRIMS_Bhutan	MK651222	2016-08-25	Bhutan, Phuntsholing	serum	2016-265-D1	Homo sapiens	Sanger	Sequencher v. 5.4.1
2016-308-D1_AFRIMS_Bhutan	MK651223	2016-08-25	Bhutan, Phuntsholing	serum	2016-308-D1	Homo sapiens	Sanger	Sequencher v. 5.4.1
2016-309-D1_AFRIMS_Bhutan	MK651224	2016-08-25	Bhutan, Phuntsholing	serum	2016-309-D1	Homo sapiens	Sanger	Sequencher v. 5.4.1
2016-310-D1_AFRIMS_Bhutan	MK651225	2016-08-25	Bhutan, Phuntsholing	serum	2016-310-D1	Homo sapiens	Sanger	Sequencher v. 5.4.1
2017-14-D1_AFRIMS_Bhutan	MK651231	13-Jul-2017	Bhutan, Samdrup Jongkhar	C6/36-3, 14 Feb 18	2017-14-D1	Homo sapiens	NGS Illumina	ngs mapper v. 1.2.4
2017-17-D1_AFRIMS_Bhutan	MK651232	13-Jul-2017	Bhutan, Samdrup Jongkhar	C6/36-3, 14 Feb 18	2017-17-D1	Homo sapiens	NGS Illumina	ngs mapper v. 1.2.4
2017-18-D1_AFRIMS_Bhutan	MK651233	13-Jul-2017	Bhutan, Samdrup Jongkhar	C6/36-3, 14 Feb 18	2017-18-D1	Homo sapiens	NGS Illumina	ngs mapper v. 1.2.4
2017-19-D1_AFRIMS_Bhutan	MK651234	2017-07-07	Bhutan, Samdrup Jongkhar	C6/36-3, 14 Feb 18	2017-19-D1	Homo sapiens	NGS Illumina	ngs mapper v. 1.2.4
2017-29-D1_AFRIMS_Bhutan	MK651235	2017-07-10	Bhutan, Samdrup Jongkhar	C6/36-3, 14 Feb 18	2017-29-D1	Homo sapiens	NGS Illumina	ngs mapper v. 1.2.4
2017-34-D1_AFRIMS_Bhutan	MK651236	2017-07-06	Bhutan, Samtse	C6/36-3, 14 Feb 18	2017-34-D1	Homo sapiens	NGS Illumina	ngs mapper v. 1.2.4
2016-152646-D2_AFRIMS_Bhutan	MK651230	NA*-Aug-2016	Bhutan, Phuntsholing	C6/36-3, 14 Feb 18	2016-152646-D2	Homo sapiens	NGS Illumina	ngs mapper v. 1.2.4
2016-219-D2_AFRIMS_Bhutan	MK651226	NA*-Aug-2017	Bhutan, Phuntsholing	C6/36-3, 14 Feb 18	2016-219-D2	Homo sapiens	NGS Illumina	ngs mapper v. 1.2.4
2016-323-D2_AFRIMS_Bhutan	MK651227	NA*-Aug-2018	Bhutan, Phuntsholing	C6/36-3, 14 Feb 18	2016-323-D2	Homo sapiens	NGS Illumina	ngs mapper v. 1.2.4
2016-355-D2_AFRIMS_Bhutan	MK651228	NA*-Aug-2019	Bhutan, Phuntsholing	C6/36-3, 14 Feb 18	2016-355-D2	Homo sapiens	NGS Illumina	ngs mapper v. 1.2.4
2016-373-D2_AFRIMS_Bhutan	MK651229	NA*-Aug-2020	Bhutan, Phuntsholing	C6/36-3, 14 Feb 18	2016-373-D2	Homo sapiens	NGS Illumina	ngs mapper v. 1.2.4
*Not Available
		7
